# Supplementary material for: Imaging Findings in Patients with Immune Checkpoint Inhibitor-Induced Arthritis
Source: Diagnostics (Basel). 2022 Aug 13;12(8):1961. doi: 10.3390/diagnostics12081961 (PMC9406920; doi:10.3390/diagnostics12081961)
Supplement: Supplementary file 1 [file diagnostics-12-01961-s001.zip]

Archive with 1 entries (1 files):
- diagnostics-1819894-SI.pdf
